# Supplementary material for: Safety and Cross-Neutralizing Immunity Against SARS-CoV-2 Omicron Sub-Variant After a Booster Dose with SOBERANA® Plus in Children and Adolescents
Source: Vaccines (Basel). 2025 Nov 27;13(12):1198. doi: 10.3390/vaccines13121198 (PMC12737616; doi:10.3390/vaccines13121198)
Supplement: Supplementary file 1 [file vaccines-13-01198-s001.zip]

Archive with 1 entries (1 files):
- vaccines-3917175-supplementary.pdf
